# Supplementary material for: The DNA barcode identification of Dalbergia odorifera T. Chen and Dalbergia tonkinensis Prain
Source: BMC Plant Biol. 2023 Nov 7;23:546. doi: 10.1186/s12870-023-04513-3 (PMC10629101; doi:10.1186/s12870-023-04513-3)
Supplement: Supplementary file 2 — Supplementary Material 2 [file 12870_2023_4513_MOESM2_ESM.xlsx]

## Sheet: Sheet1
Table S1 Specimen information for samples
Species Name	Sample No.	Voucher number
Dalbergia odorifera	H1	LXY/H-01
D. odorifera	H2	LXY/H-02
D. odorifera	H3	LXY/H-03
D. odorifera	H4	LXY/H-04
D. odorifera	H5	LXY/H-05
D. odorifera	H6	LXY/H-06
D. odorifera	H7	LXY/H-07
D. odorifera	H8	LXY/H-08
D. odorifera	H9	LXY/H-09
D. odorifera	H10	LXY/H-10
D. odorifera	H11	LXY/H-11
D. odorifera	H12	LXY/H-12
D. odorifera	H13	LXY/H-13
D. odorifera	H14	LXY/H-14
D. odorifera	H15	LXY/H-15
D. odorifera	H16	LXY/H-16
Dalbergia tonkinensis	Y1	LXY/Y-01
D. tonkinensis	Y2	LXY/Y-02
D. tonkinensis	Y3	LXY/Y-03
D. tonkinensis	Y4	LXY/Y-04
D. tonkinensis	Y5	LXY/Y-05
D. tonkinensis	Y6	LXY/Y-06
D. tonkinensis	Y7	LXY/Y-07
D. tonkinensis	Y8	LXY/Y-08
D. tonkinensis	Y9	LXY/Y-09
D. tonkinensis	Y10	LXY/Y-10
D. tonkinensis	Y11	LXY/Y-11
D. tonkinensis	Y12	LXY/Y-12
D. tonkinensis	Y13	LXY/Y-13
D. tonkinensis	Y14	LXY/Y-14
D. tonkinensis	Y15	LXY/Y-15
D. tonkinensis	Y16	LXY/Y-16
D. tonkinensis	Y17	LXY/Y-17
D. tonkinensis	Y18	LXY/Y-18
D. tonkinensis	Y19	LXY/Y-19
D. tonkinensis	Y20	LXY/Y-20
D. tonkinensis	Y21	LXY/Y-21
D. tonkinensis	Y22	LXY/Y-22
