# Supplementary material for: The DNA barcode identification of Dalbergia odorifera T. Chen and Dalbergia tonkinensis Prain
Source: BMC Plant Biol. 2023 Nov 7;23:546. doi: 10.1186/s12870-023-04513-3 (PMC10629101; doi:10.1186/s12870-023-04513-3)
Supplement: Supplementary file 4 — Supplementary Material 4 [file 12870_2023_4513_MOESM4_ESM.xlsx]

## Sheet: Supplementary Table 3
Table S3 The GenBank accession numbers for sequences
Species Name	Sample No.	ITS2	rpoB	rpoC1	trnH-psbA	trnL-trnF	matK	ycf3	trnL intron	trnS-psbC	rbcL
Dalbergia odorifera	H1	OR016457	OR042931	OR047469	OR042840	OR042982	OR042823	OR042966	OR042905	OR042876	OR047506
Dalbergia odorifera	H2	OR016456	OR042938	OR047475	OR042845	OR042983	OR042824	OR042967	OR042907	OR042877	OR047510
Dalbergia odorifera	H3	OR016455	OR042939	OR047476	OR042846	—	OR042825	OR042968	OR042908	OR042878	—
Dalbergia odorifera	H4	OR016454	OR042940	OR047477	OR042847	OR042984	OR042826	OR042969	OR042909	OR042879	OR047511
Dalbergia odorifera	H5	OR016453	OR042941	OR047478	OR042848	OR042985	OR042827	OR042970	OR042910	OR042880	OR047512
Dalbergia odorifera	H6	OR016452	OR042942	OR047479	OR042849	OR042986	OR042828	OR042971	OR042911	OR042881	—
Dalbergia odorifera	H7	OR016451	OR042943	OR047480	OR042850	OR042987	OR042829	OR042972	OR042912	OR042882	OR047513
Dalbergia odorifera	H8	OR016450	OR042944	OR047481	OR042851	OR042988	OR042830	OR042973	OR042913	OR042883	OR047514
Dalbergia odorifera	H9	OR016449	OR042945	OR047482	OR042852	OR042989	OR042831	OR042974	OR042914	OR042884	OR047515
Dalbergia odorifera	H10	OR016464	OR042930	OR047467	OR042838	OR042981	OR042822	—	OR042900	OR042871	OR047503
Dalbergia odorifera	H11	OR016463	OR042932	OR047468	OR042839	—	—	—	OR042901	OR042872	—
Dalbergia odorifera	H12	OR016462	OR042933	OR047470	—	—	—	—	—	—	OR047504
Dalbergia odorifera	H13	OR016461	OR042934	OR047471	OR042841	—	—	—	OR042902	OR042873	OR047505
Dalbergia odorifera	H14	OR016460	OR042935	OR047472	OR042842	—	—	—	OR042903	—	OR047507
Dalbergia odorifera	H15	OR016459	OR042936	OR047473	OR042843	—	—	—	OR042904	OR042874	OR047508
Dalbergia odorifera	H16	OR016458	OR042937	OR047474	OR042844	—	—	—	OR042906	OR042875	OR047509
Dalbergia tonkinensis	Y1	OR016485	—	OR047485	—	OR042990	OR042832	—	OR042917	OR042891	OR047517
Dalbergia tonkinensis	Y2	OR016484	OR042956	OR047495	OR042864	—	OR042833	OR042975	OR042922	OR042896	OR047526
Dalbergia tonkinensis	Y3	OR016483	OR042959	—	—	—	OR042834	OR042976	OR042923	—	OR047527
Dalbergia tonkinensis	Y4	OR016482	OR042960	OR047497	OR042865	OR042991	OR042835	OR042977	OR042924	OR042897	OR047528
Dalbergia tonkinensis	Y5	OR016481	OR042961	OR047498	OR042866	OR042992	OR042836	OR042978	OR042925	OR042898	OR047529
Dalbergia tonkinensis	Y6	OR016480	OR042962	OR047499	OR042867	OR042993	OR042837	OR042979	OR042926	OR042899	OR047530
Dalbergia tonkinensis	Y7	OR016479	OR042963	OR047500	OR042868	OR042994	—	OR042980	OR042927	—	OR047531
Dalbergia tonkinensis	Y8	OR016478	OR042964	OR047501	OR042869	—	—	—	OR042928	—	—
Dalbergia tonkinensis	Y9	OR016477	OR042965	OR047502	OR042870	—	—	—	OR042929	—	—
Dalbergia tonkinensis	Y10	OR016476	OR042946	OR047483	OR042853	—	—	—	—	OR042885	—
Dalbergia tonkinensis	Y11	OR016475	OR042947	OR047484	OR042854	—	—	—	—	OR042886	—
Dalbergia tonkinensis	Y12	OR016474	OR042948	OR047486	OR042855	—	—	—	—	—	—
Dalbergia tonkinensis	Y13	OR016473	OR042949	OR047487	OR042856	—	—	—	OR042915	OR042887	OR047516
Dalbergia tonkinensis	Y14	OR016472	OR042950	OR047488	OR042857	—	—	—	OR042916	OR042888	OR047518
Dalbergia tonkinensis	Y15	OR016471	OR042951	OR047489	OR042858	—	—	—	—	—	OR047519
Dalbergia tonkinensis	Y16	OR016470	OR042952	OR047490	OR042859	—	—	—	—	OR042889	OR047520
Dalbergia tonkinensis	Y17	OR016469	OR042953	OR047491	OR042860	—	—	—	OR042918	OR042890	OR047521
Dalbergia tonkinensis	Y18	OR016468	OR042954	OR047492	OR042861	—	—	—	OR042919	OR042892	OR047522
Dalbergia tonkinensis	Y19	OR016467	OR042955	OR047493	OR042862	—	—	—	—	OR042893	OR047523
Dalbergia tonkinensis	Y21	OR016466	OR042957	OR047494	OR042863	—	—	—	OR042920	OR042894	OR047524
Dalbergia tonkinensis	Y22	OR016465	OR042958	OR047496	—	—	—	—	OR042921	OR042895	OR047525
