# Supplementary material for: The DNA barcode identification of Dalbergia odorifera T. Chen and Dalbergia tonkinensis Prain
Source: BMC Plant Biol. 2023 Nov 7;23:546. doi: 10.1186/s12870-023-04513-3 (PMC10629101; doi:10.1186/s12870-023-04513-3)
Supplement: Supplementary file 5 — Supplementary Material 5 [file 12870_2023_4513_MOESM5_ESM.xlsx]

## Sheet: Supplementary Table 4
Table S4 Wilcoxon signed-rank test for interspecies distances between the single and combined sequences
W+	W-	Relative Ranks		n	p	results
ITS2	trnL-trnF+ITS2	W+= 0.00	W-=1035.00	45	0	ITS2<trnL-trnF+ITS2
ITS2	trnL-trnF+trnH-psbA	W+=0.00	W-=666.00	36	0	ITS2<trnL-trnF+trnH-psbA
ITS2	ITS2+trnH-psbA	W+=395.00	W-=36190.00	270	0	ITS2<ITS2+trnH-psbA
ITS2	trnL-trnF+ITS2+trnH-psbA	W+=0.00	W-=666.00	36	0	ITS2<trnL-trnF+ITS2+trnH-psbA
matK	trnL-trnF+ITS2	W+=0.00	W-=1035.00	45	0	matK<trnL-trnF+ITS2
matK	trnL-trnF+trnH-psbA	W+=0.00	W-=666.00	36	0	matK<trnL-trnF+trnH-psbA
matK	ITS2+trnH-psbA	W+=0.00	W-=1830.00	60	0	matK<ITS2+trnH-psbA
matK	trnL-trnF+ITS2+trnH-psbA	W+=0.00	W-=666.00	36	0	matK<trnL-trnF+ITS2+trnH-psbA
trnS-psbC	trnL-trnF+ITS2	W+=0.00	W-=1035.00	45	0	trnS-psbC<trnL-trnF+ITS2
trnS-psbC	trnL-trnF+trnH-psbA	W+=0.00	W-=666.00	36	0	trnS-psbC<trnL-trnF+trnH-psbA
trnS-psbC	ITS2+trnH-psbA	W+=366.00	W-=21789.00	210	0	trnS-psbC<ITS2+trnH-psbA
trnS-psbC	trnL-trnF+ITS2+trnH-psbA	W+=0.00	W-=666.00	36	0	trnS-psbC<trnL-trnF+ITS2+trnH-psbA
trnH-psbA	trnL-trnF+ITS2	W+=81.00	W-=954.00	45	0	trnH-psbA<trnL-trnF+ITS2
trnH-psbA	trnL-trnF+trnH-psbA	W+=0.00	W-=666.00	36	0	trnH-psbA<trnL-trnF+trnH-psbA
trnH-psbA	ITS2+trnH-psbA	W+=36585.00	W-=0.00	270	0	trnH-psbA>ITS2+trnH-psbA
trnH-psbA	trnL-trnF+ITS2+trnH-psbA	W+=36.00	W-=630.00	36	0	trnH-psbA<trnL-trnF+ITS2+trnH-psbA
trnL-trnF	trnL-trnF+ITS2	W+=1035.00	W-=0.00	45	0	trnL-trnF>trnL-trnF+ITS2
trnL-trnF	trnL-trnF+trnH-psbA	W+=625.50	W-=40.50	36	0	trnL-trnF>trnL-trnF+trnH-psbA
trnL-trnF	ITS2+trnH-psbA	W+=1035.00	W-=0.00	45	0	trnL-trnF>ITS2+trnH-psbA
trnL-trnF	trnL-trnF+ITS2+trnH-psbA	W+=666.00	W-=0.00	36	0	trnL-trnF>trnL-trnF+ITS2+trnH-psbA
trnL intron	trnL-trnF+ITS2	W+=0.00	W-=1035.00	45	0	trnL intron<trnL-trnF+ITS2
trnL intron	trnL-trnF+trnH-psbA	W+=0.00	W-=666.00	36	0	trnL intron<trnL-trnF+trnH-psbA
trnL intron	ITS2+trnH-psbA	W+=0.00	W-=22155.00	210	0	trnL intron<ITS2+trnH-psbA
trnL intron	trnL-trnF+ITS2+trnH-psbA	W+=0.00	W-=666.00	36	0	trnL intron<trnL-trnF+ITS2+trnH-psbA
ycf3	trnL-trnF+ITS2	W+=6.00	W-=1029.00	45	0	ycf3<trnL-trnF+ITS2
ycf3	trnL-trnF+trnH-psbA	W+=0.00	W-=666.00	36	0	ycf3<trnL-trnF+trnH-psbA
ycf3	ITS2+trnH-psbA	W+=864.00	W-=621.00	54	0.295	ycf3>ITS2+trnH-psbA
ycf3	trnL-trnF+ITS2+trnH-psbA	W+=3.00	W-=663.00	36	0	ycf3<trnL-trnF+ITS2+trnH-psbA
